# Supplementary material for: Is Lymphedema a Systemic Disease? A Paired Molecular and Histological Analysis of the Affected and Unaffected Tissue in Lymphedema Patients
Source: Biomolecules. 2022 Nov 11;12(11):1667. doi: 10.3390/biom12111667 (PMC9687735; doi:10.3390/biom12111667)
Supplement: Supplementary file 1 [file biomolecules-12-01667-s001.zip]

Archive with 1 entries (1 files):
- biomolecules-1977418-supplementary.pdf
